# Supplementary material for: Study on the Mechanism of Dictyophora duplicata Polysaccharide in Reducing Depression-like Behavior in Mice
Source: Nutrients. 2024 Nov 4;16(21):3785. doi: 10.3390/nu16213785 (PMC11547661; doi:10.3390/nu16213785)
Supplement: Supplementary file 1 [file nutrients-16-03785-s001.zip]

Archive with 1 entries (1 files):
- nutrients-3257981-supplementary.pdf
